# Supplementary material for: Occurrence of cavernicolous ground beetles in Anhui Province, eastern China (Coleoptera, Carabidae, Trechinae)
Source: Zookeys. 2016 Oct 19;(625):99–110. doi: 10.3897/zookeys.625.9846 (PMC5096365; doi:10.3897/zookeys.625.9846)
Supplement: XML Treatment for Cimmeritodes (Zhecimmerites) parvus [file zookeys.625.9846-treatment1.xml]

<!DOCTYPE tp:taxon-treatment
  PUBLIC "-//TaxonX//DTD Taxonomic Treatment Publishing DTD v0 20100105//EN" "tax-treatment-NSO.dtd">
<tp:taxon-treatment xmlns:tp="http://www.plazi.org/taxpub"><tp:treatment-meta><kwd-group><label>Taxon classification</label><kwd><named-content content-type="kingdom">Animalia</named-content></kwd><kwd><named-content content-type="order">Coleoptera</named-content></kwd><kwd><named-content content-type="family">Carabidae</named-content></kwd></kwd-group><mixed-citation publication-type="journal"><person-group><name><surname>Fang</surname><given-names>Jie</given-names></name><name><surname>Li</surname><given-names>Wenbo</given-names></name><name><surname>Tian</surname><given-names>Mingyi</given-names></name></person-group><article-title>Occurrence of cavernicolous ground beetles in Anhui Province, eastern China (<tp:taxon-name><tp:taxon-name-part taxon-name-part-type="order">Coleoptera</tp:taxon-name-part></tp:taxon-name>, <tp:taxon-name><tp:taxon-name-part taxon-name-part-type="family">Carabidae</tp:taxon-name-part></tp:taxon-name>, <tp:taxon-name><tp:taxon-name-part taxon-name-part-type="subfamily">Trechinae</tp:taxon-name-part></tp:taxon-name>)</article-title><source>Zookeys</source><day>19</day><month>10</month><year>2016</year><volume>2016</volume><issue>625</issue><fpage>99</fpage><lpage>110</lpage><pub-id pub-id-type="doi">10.3897/zookeys.625.9846</pub-id></mixed-citation></tp:treatment-meta><tp:nomenclature><tp:taxon-name>
            <tp:taxon-name-part taxon-name-part-type="genus">Cimmeritodes</tp:taxon-name-part>
            (<tp:taxon-name-part taxon-name-part-type="subgenus">Zhecimmerites</tp:taxon-name-part>)
            <tp:taxon-name-part taxon-name-part-type="species">parvus</tp:taxon-name-part>
            <object-id xmlns:xlink="http://www.w3.org/1999/xlink" content-type="zoobank" xlink:type="simple">http://zoobank.org/F0002E70-E282-4E32-8D43-90393C99344A</object-id>
          </tp:taxon-name><tp:taxon-authority>Tian &amp; Li</tp:taxon-authority><tp:taxon-status xmlns:xlink="http://www.w3.org/1999/xlink" xlink:type="simple">sp. n.</tp:taxon-status><xref ref-type="fig" rid="F1">Figs 1</xref><xref ref-type="fig" rid="F2">, 2</xref><xref ref-type="fig" rid="F3">, 3</xref></tp:nomenclature><tp:treatment-sec sec-type="material" id="SECID0EYKAC"><title>Material.</title><p>Holotype, male, Ziwei Dong (also called Shuangjing Dong) Cave, Chaohu Shi, <named-content xmlns:xlink="http://www.w3.org/1999/xlink" content-type="dwc:verbatimCoordinates" xlink:type="simple"><named-content content-type="geo-json" specific-use="{&#34;type&#34;:&#34;Point&#34;,&#34;coordinates&#34;:[117.863200,31.647900]}" id="NCID0EBLAC" xlink:type="simple">31.6479N, 117.8632E</named-content></named-content>, 83 m altitude, IV-21-2015, leg. Yunhe Wu and Wenbo Li, deposited in the insect collections of <abbrev xmlns:xlink="http://www.w3.org/1999/xlink" content-type="institution" id="ABBRID0EGLAC" xlink:type="simple"><def><p><named-content xlink:type="simple" content-type="institution" xlink:href="http://grbio.org/institution/south-china-agricultural-university" id="NCID0ELLAC">South China Agricultural University</named-content> </p></def>(SCAU)</abbrev>, Guangzhou. Paratypes: one male and three females, ibid., deposited in <abbrev xmlns:xlink="http://www.w3.org/1999/xlink" content-type="institution" xlink:title="South China Agricultural University" id="ABBRID0E2LAC" xlink:type="simple">SCAU</abbrev> and the animal collections of <abbrev xmlns:xlink="http://www.w3.org/1999/xlink" content-type="institution" id="ABBRID0EAMAC" xlink:type="simple"><def><p><named-content xlink:type="simple" content-type="institution" xlink:href="http://grbio.org/institution/anhui-university" id="NCID0EFMAC">Anhui University</named-content> </p></def>(ANU)</abbrev>, Hefei, respectively.</p></tp:treatment-sec><tp:treatment-sec sec-type="material" id="SECID0EXMAC"><title>Additional material.</title><p>One male, Cave Xianren Dong, suburbs of southern Chaohu Shi, <named-content xmlns:xlink="http://www.w3.org/1999/xlink" content-type="dwc:verbatimCoordinates" xlink:type="simple"><named-content content-type="geo-json" specific-use="{&#34;type&#34;:&#34;Point&#34;,&#34;coordinates&#34;:[117.841300,31.463300]}" id="NCID0EANAC" xlink:type="simple">31.4633N, 117.8413E</named-content></named-content>, 110 m altitude, IV-27-2015, leg. Yunhe Wu and Wenbo Li, deposited in <abbrev xmlns:xlink="http://www.w3.org/1999/xlink" content-type="institution" xlink:title="South China Agricultural University" id="ABBRID0EFNAC" xlink:type="simple">SCAU</abbrev>; one female, Boshan Dong Cave, Xiaboshan, 38 km SW of the main town of Wuwei County, <named-content xmlns:xlink="http://www.w3.org/1999/xlink" content-type="dwc:verbatimCoordinates" xlink:type="simple"><named-content content-type="geo-json" specific-use="{&#34;type&#34;:&#34;Point&#34;,&#34;coordinates&#34;:[117.558200,31.185100]}" id="NCID0ENNAC" xlink:type="simple">31.1851N, 117.5582E</named-content></named-content>, 28 m altitude, IV-28-2015, leg. Yunhe Wu and Wenbo Li, deposited in <abbrev xmlns:xlink="http://www.w3.org/1999/xlink" content-type="institution" xlink:title="South China Agricultural University" id="ABBRID0ESNAC" xlink:type="simple">SCAU</abbrev>; two males, Qingtai Dong Cave, Qingtaishan, NW Shijian Zhen, Wuwei County, <named-content xmlns:xlink="http://www.w3.org/1999/xlink" content-type="dwc:verbatimCoordinates" xlink:type="simple"><named-content content-type="geo-json" specific-use="{&#34;type&#34;:&#34;Point&#34;,&#34;coordinates&#34;:[117.024400,31.533000]}" id="NCID0E1NAC" xlink:type="simple">31.5330N, 117.0244E</named-content></named-content>, 79 m altitude, IV-22-2015, leg. Yunhe Wu and Wenbo Li, deposited in <abbrev xmlns:xlink="http://www.w3.org/1999/xlink" content-type="institution" xlink:title="South China Agricultural University" id="ABBRID0E6NAC" xlink:type="simple">SCAU</abbrev>; one female, Boshan Dong Cave, Xiaboshan, Shushan Zhen, Wuwei County, <named-content xmlns:xlink="http://www.w3.org/1999/xlink" content-type="dwc:verbatimCoordinates" xlink:type="simple"><named-content content-type="geo-json" specific-use="{&#34;type&#34;:&#34;Point&#34;,&#34;coordinates&#34;:[117.558200,31.185100]}" id="NCID0EHOAC" xlink:type="simple">31.1851N, 117.5582E</named-content></named-content>, 28 m altitude, IV-28-2015, leg. Yunhe Wu and Wenbo Li, in <abbrev xmlns:xlink="http://www.w3.org/1999/xlink" content-type="institution" xlink:title="South China Agricultural University" id="ABBRID0EMOAC" xlink:type="simple">SCAU</abbrev>.</p></tp:treatment-sec><tp:treatment-sec sec-type="diagnosis" id="SECID0EROAC"><title>Diagnosis.</title><p>Small-sized, anophthalmic trechine beetles, with yellowish brown and stout body, short antennae and legs, fore body distinctly shorter than elytra.</p></tp:treatment-sec><tp:treatment-sec sec-type="description" id="SECID0EWOAC"><title>Description.</title><p>Length: 3.0–3.7 mm, including mandibles (or 2.8–3.5 mm, excluding mandibles); width: 1.0 mm. Habitus as in Fig. <xref ref-type="fig" rid="F1">1</xref>.</p><fig id="F1" position="float" orientation="portrait"><label>Figure 1.</label><caption><p>Habitus of <tp:taxon-name><tp:taxon-name-part taxon-name-part-type="genus">Cimmeritodes</tp:taxon-name-part> (<tp:taxon-name-part taxon-name-part-type="subgenus">Zhecimmerites</tp:taxon-name-part>) <tp:taxon-name-part taxon-name-part-type="species">parvus</tp:taxon-name-part></tp:taxon-name> Tian &amp; Li, sp. n., female, paratype.</p></caption><graphic xmlns:xlink="http://www.w3.org/1999/xlink" xlink:href="zookeys-625-099-g001.jpg" position="float" orientation="portrait" xlink:type="simple" id="oo_107265.jpg"/></fig><p>Small-sized trechine species. Body yellowish brown and palps, antennae, and tarsi pale; moderately shiny; finely pubescent though frons; vertex, ventral head, and prosternum glabrous; micro sculptural meshes moderately isodiametric on head, moderately transverse on pronotum, and strongly transverse on elytra. Mandibles much shorter than elytra, <abbrev xmlns:xlink="http://www.w3.org/1999/xlink" xlink:title="elytra length, from base of scutellum to elytral apex" id="ABBRID0E4PAC" xlink:type="simple">EL</abbrev>/(<abbrev xmlns:xlink="http://www.w3.org/1999/xlink" xlink:title="head length including mandibles, measured from the apex of the right mandible to the occipital suture" id="ABBRID0ECAAE" xlink:type="simple">HLm</abbrev> + <abbrev xmlns:xlink="http://www.w3.org/1999/xlink" xlink:title="pronotum length along the median line" id="ABBRID0EGAAE" xlink:type="simple">PnL</abbrev>) = 2.31, in the front part of the body</p><p>
            <abbrev xmlns:xlink="http://www.w3.org/1999/xlink" xlink:title="head length including mandibles, measured from the apex of the right mandible to the occipital suture" id="ABBRID0EMAAE" xlink:type="simple">HLm</abbrev>/<abbrev xmlns:xlink="http://www.w3.org/1999/xlink" xlink:title="maximum head width" id="ABBRID0EQAAE" xlink:type="simple">HW</abbrev> = 1.22, <abbrev xmlns:xlink="http://www.w3.org/1999/xlink" xlink:title="head length excluding mandibles, measured from the front of the labrum to the occipital suture" id="ABBRID0EUAAE" xlink:type="simple">HLl</abbrev>/<abbrev xmlns:xlink="http://www.w3.org/1999/xlink" xlink:title="maximum head width" id="ABBRID0EYAAE" xlink:type="simple">HW</abbrev> = 0.94, right mandible tridentate, median mandible reduced; labial suture absent; submentum 6-setose; mentum bisetose, without basal pits; tooth short, bifid at apex; palps short and stout; labial palpomere 2 longer than 3, which is very thin, bisetose on inner margin, with two or three additional setae at the subapex; palpomere 3 much more slender than 2; maxillary palpomeres 3 and 4 subequal in length; ligula short and rounded at apex, 8-setose. Antennae short, extending to the middle of the elytra.</p><!--PageBreak--><p>Pronotum transverse, <abbrev xmlns:xlink="http://www.w3.org/1999/xlink" xlink:title="pronotum length along the median line" id="ABBRID0E6AAE" xlink:type="simple">PnL</abbrev>/<abbrev xmlns:xlink="http://www.w3.org/1999/xlink" xlink:title="maximum pronotum width" id="ABBRID0EDBAE" xlink:type="simple">PnW</abbrev> = 0.83, wider than the head, <abbrev xmlns:xlink="http://www.w3.org/1999/xlink" xlink:title="maximum pronotum width" id="ABBRID0EHBAE" xlink:type="simple">PnW</abbrev>/<abbrev xmlns:xlink="http://www.w3.org/1999/xlink" xlink:title="maximum head width" id="ABBRID0ELBAE" xlink:type="simple">HW</abbrev> = 1.24, shorter than the head (including mandibles), <abbrev xmlns:xlink="http://www.w3.org/1999/xlink" xlink:title="head length including mandibles, measured from the apex of the right mandible to the occipital suture" id="ABBRID0EPBAE" xlink:type="simple">HLm</abbrev>/<abbrev xmlns:xlink="http://www.w3.org/1999/xlink" xlink:title="pronotum length along the median line" id="ABBRID0ETBAE" xlink:type="simple">PnL</abbrev> = 1.19, or as long as the head (excluding mandibles); disc moderately convex; pronotum widest at about 1/3 from the apex, fore and hind lateromarginal setae located just before the widest point and <!--PageBreak-->the hind angle, respectively; fore angles rounded, basal angles sharp; pronotum base narrower than front, <abbrev xmlns:xlink="http://www.w3.org/1999/xlink" xlink:title="pronotum width at front" id="ABBRID0EZBAE" xlink:type="simple">PfW</abbrev>/<abbrev xmlns:xlink="http://www.w3.org/1999/xlink" xlink:title="pronotum width at base" id="ABBRID0E4BAE" xlink:type="simple">PbW</abbrev> = 1.12; front almost straight, base nearly straight medially, obtusely sinuate near hind angles. Scutellum small and short.</p><p>Elytra elongate, thin, moderately convex, much longer than wide, <abbrev xmlns:xlink="http://www.w3.org/1999/xlink" xlink:title="elytra length, from base of scutellum to elytral apex" id="ABBRID0EDCAE" xlink:type="simple">EL</abbrev>/<abbrev xmlns:xlink="http://www.w3.org/1999/xlink" xlink:title="maximum width of combined elytra" id="ABBRID0EHCAE" xlink:type="simple">EW</abbrev> =1.74, sides ciliated, gently expanded laterally, widest near the middle, evenly narrowed towards the base and the subapex; elytra base wide, shoulders rounded; disc moderately convex, deeply striated, apical striae well-marked, intervals slightly convex; basal pore present; anterior dorsal pore located on 3<sup>rd</sup> stria at about 2/9 of the base, middle pore on the 4<sup>th</sup> interval, a little behind the middle of the elytra; pre-apical pore located exactly at the end of the 4<sup>th</sup> stria, at about 1/7 of elytra apex, subequal to the apex and to the suture; humeral group of marginal umbilicate series equidistant, both pores of the middle group closely located.</p><p>Legs moderately long, covered with dense and short hairs; protarsi short, 1<sup>st</sup> tarsomere slightly wider than the others, as long as the 2<sup>nd</sup> and 3<sup>rd</sup> combined, 4<sup>th</sup> protarsomere as long as wide; 1<sup>st</sup> tarsomere as long as, or longer than 2<sup>nd</sup> – 4<sup>th</sup> tarsomere combined in meso- and metatarsi, respectively. Ventrites IV–VI bearing a pair of paramedian setae; ventrite VII 4-setose in female, but bisetose in male.</p><p>Male genitalia (Fig. <xref ref-type="fig" rid="F2">2</xref>): median lobe of the aedeagus well-sclerotized, small and thin, strongly curved ventrally in the middle, gradually narrowed towards the apex, which is blunt; base moderately large, sagittal aileron small and thin, inner sac provided with a short and very thin copulatory piece, which is about one fifth of the aedeagus in length; in dorsal view, apical lobe short and broad; parameres elongate and thin, subequal, each armed with four (right paramere) and three (left paramere) long setae at apex.</p><fig id="F2" position="float" orientation="portrait"><label>Figure 2.</label><caption><p>Male genitalia of <tp:taxon-name><tp:taxon-name-part taxon-name-part-type="genus">Cimmeritodes</tp:taxon-name-part> (<tp:taxon-name-part taxon-name-part-type="subgenus">Zhecimmerites</tp:taxon-name-part>) <tp:taxon-name-part taxon-name-part-type="species">parvus</tp:taxon-name-part></tp:taxon-name> Tian &amp; Li, sp. n., <bold>a</bold> median lobe and parameres, lateral view <bold>b</bold> apical lobe, dorsal view.</p></caption><graphic xmlns:xlink="http://www.w3.org/1999/xlink" xlink:href="zookeys-625-099-g002.jpg" position="float" orientation="portrait" xlink:type="simple" id="oo_107266.jpg"/></fig><!--PageBreak--></tp:treatment-sec><tp:treatment-sec sec-type="remarks" id="SECID0EOEAE"><title>Remarks.</title><p>Similar to <tp:taxon-name><tp:taxon-name-part taxon-name-part-type="genus">Cimmeritodes</tp:taxon-name-part> (<tp:taxon-name-part taxon-name-part-type="subgenus">Zhecimmerites</tp:taxon-name-part>) <tp:taxon-name-part taxon-name-part-type="species">zhejiangensis</tp:taxon-name-part></tp:taxon-name> Deuve &amp; Tian, 2015, which occurs in eastern Zhejiang Province, but with different male genital structures. Specifically, in <tp:taxon-name><tp:taxon-name-part taxon-name-part-type="genus">Cimmeritodes</tp:taxon-name-part> (<tp:taxon-name-part taxon-name-part-type="subgenus">Zhecimmerites</tp:taxon-name-part>) <tp:taxon-name-part taxon-name-part-type="species">parvus</tp:taxon-name-part></tp:taxon-name>, the median lobe is distinctly curved, and shorter and stouter than in <tp:taxon-name><tp:taxon-name-part taxon-name-part-type="genus">Cimmeritodes</tp:taxon-name-part> (<tp:taxon-name-part taxon-name-part-type="subgenus">Zhecimmerites</tp:taxon-name-part>) <tp:taxon-name-part taxon-name-part-type="species">zhejiangensis</tp:taxon-name-part></tp:taxon-name>.</p></tp:treatment-sec><tp:treatment-sec sec-type="etymology" id="SECID0E5FAE"><title>Etymology.</title><p>Indicates the small-sized body of this new species.</p></tp:treatment-sec><tp:treatment-sec sec-type="distribution" id="SECID0EDGAE"><title>Distribution.</title><p>China (Anhui) (Fig. <xref ref-type="fig" rid="F3">3</xref>). Xianren Dong Cave is a well-developed cave, approximately 450 m in length. Numerous stalactites and white peonies are found within the cave. Ziwei Dong Cave is a typical subterranean river cave, more than 3,000 m long. It is a show cave with uneven ground and numerous stalactites. Boshan Dong Cave is approximately 500 m long and has an uneven and complex tunnel. It is also a show cave, containing stone flowers and waterfalls. Qingtai Dong Cave is approximately 4,000 m in length, has a deep and long tunnel and a unique and outstanding interior. Beetle specimens were sampled from the ground surfaces of the caves, which were covered with litter and/or bat guano.</p><fig id="F3" position="float" orientation="portrait"><label>Figure 3.</label><caption><p>Distribution map of cave-dwelling trechines in Anhui Province <bold>A</bold> map of China, arrowhead showing the cave biological study area; circle localities of <tp:taxon-name><tp:taxon-name-part taxon-name-part-type="genus">Cimmeritodes</tp:taxon-name-part> (<tp:taxon-name-part taxon-name-part-type="subgenus">Zhecimmerites</tp:taxon-name-part>) <tp:taxon-name-part taxon-name-part-type="species">parvus</tp:taxon-name-part></tp:taxon-name> Tian &amp; Li, sp. n., square localities of <italic><tp:taxon-name><tp:taxon-name-part taxon-name-part-type="genus">Wanoblemus</tp:taxon-name-part> <tp:taxon-name-part taxon-name-part-type="species">wui</tp:taxon-name-part></tp:taxon-name></italic> Tian &amp; Fang, gen. n., sp. n.</p></caption><graphic xmlns:xlink="http://www.w3.org/1999/xlink" xlink:href="zookeys-625-099-g003.jpg" position="float" orientation="portrait" xlink:type="simple" id="oo_107267.jpg"/></fig><!--PageBreak--></tp:treatment-sec></tp:taxon-treatment>
