# Supplementary material for: Occurrence of cavernicolous ground beetles in Anhui Province, eastern China (Coleoptera, Carabidae, Trechinae)
Source: Zookeys. 2016 Oct 19;(625):99–110. doi: 10.3897/zookeys.625.9846 (PMC5096365; doi:10.3897/zookeys.625.9846)
Supplement: XML Treatment for Wanoblemus [file zookeys.625.9846-treatment2.xml]

<!DOCTYPE tp:taxon-treatment
  PUBLIC "-//TaxonX//DTD Taxonomic Treatment Publishing DTD v0 20100105//EN" "tax-treatment-NSO.dtd">
<tp:taxon-treatment xmlns:tp="http://www.plazi.org/taxpub"><tp:treatment-meta><kwd-group><label>Taxon classification</label><kwd><named-content content-type="kingdom">Animalia</named-content></kwd><kwd><named-content content-type="order">Coleoptera</named-content></kwd><kwd><named-content content-type="family">Carabidae</named-content></kwd></kwd-group><mixed-citation publication-type="journal"><person-group><name><surname>Fang</surname><given-names>Jie</given-names></name><name><surname>Li</surname><given-names>Wenbo</given-names></name><name><surname>Tian</surname><given-names>Mingyi</given-names></name></person-group><article-title>Occurrence of cavernicolous ground beetles in Anhui Province, eastern China (<tp:taxon-name><tp:taxon-name-part taxon-name-part-type="order">Coleoptera</tp:taxon-name-part></tp:taxon-name>, <tp:taxon-name><tp:taxon-name-part taxon-name-part-type="family">Carabidae</tp:taxon-name-part></tp:taxon-name>, <tp:taxon-name><tp:taxon-name-part taxon-name-part-type="subfamily">Trechinae</tp:taxon-name-part></tp:taxon-name>)</article-title><source>Zookeys</source><day>19</day><month>10</month><year>2016</year><volume>2016</volume><issue>625</issue><fpage>99</fpage><lpage>110</lpage><pub-id pub-id-type="doi">10.3897/zookeys.625.9846</pub-id></mixed-citation></tp:treatment-meta><tp:nomenclature><tp:taxon-name>
            <tp:taxon-name-part taxon-name-part-type="genus">Wanoblemus</tp:taxon-name-part>
            <object-id xmlns:xlink="http://www.w3.org/1999/xlink" content-type="zoobank" xlink:type="simple">http://zoobank.org/15A4B7B5-33B0-4AF9-8951-7248849F46D7</object-id>
          </tp:taxon-name><tp:taxon-authority>Tian &amp; Fang</tp:taxon-authority><tp:taxon-status xmlns:xlink="http://www.w3.org/1999/xlink" xlink:type="simple">gen. n.</tp:taxon-status></tp:nomenclature><tp:treatment-sec sec-type="type species" id="SECID0EWIAE"><title>Type species.</title><p>
            <italic><tp:taxon-name><tp:taxon-name-part taxon-name-part-type="genus">Wanoblemus</tp:taxon-name-part> <tp:taxon-name-part taxon-name-part-type="species">wui</tp:taxon-name-part></tp:taxon-name></italic> Tian &amp; Fang, sp. n. (Baiyun Dong Cave, Xuancheng Shi).</p></tp:treatment-sec><tp:treatment-sec sec-type="description" id="SECID0EGJAE"><title>Generic characteristics.</title><p>Medium-sized within the phyletic series (<xref ref-type="bibr" rid="B7">Jeannel 1928</xref>; <xref ref-type="bibr" rid="B1">Casale and Laneyrie 1982</xref>; <xref ref-type="bibr" rid="B2">Casale et al. 1998</xref>) or complex (<xref ref-type="bibr" rid="B13">Uéno and Pawlowski 1981</xref>) <italic><tp:taxon-name><tp:taxon-name-part taxon-name-part-type="genus">Trechoblemus</tp:taxon-name-part></tp:taxon-name></italic>; anophthalmic beetles; body and appendages fairly thin and elongate; head subquadrate, longer (excluding mandibles) than wide, and longer than pronotum; frontal furrows complete, two pairs of supra-orbital and one pair of suborbital pores present; right mandible bidentate; labial suture completely absent, resulting in fused mentum and submentum; mentum bisetose, base strongly concave, tooth simple and short, blunt at apex; submentum 10-setose; antennae fairly long, nearly reaching the middle of the elytra; pronotum subcordate, slightly shorter than wide, widest near the front, about 1/5 of the apex, with two pairs of lateromarginal setae; lateral margin of the pronotum just before the hind angles nearly parallel, hind angles rectangular and sharp, the base nearly straight; elytra elongate, much longer (including mandibles) than the fore body, widest near the middle, surface moderately convex, shoulders distinct and angularly rounded where finely subserrate; lateral margins ciliated throughout; striae obliterated in stria 1, partly traceable in striae 2 and 3; two dorsal and the pre-apical pores present on each elytron; humeral group of marginal umbilicate pores irregular; protibia with external longitudinal groove; in males, protarsomeres 1 and 2 modified, distinctly denticulate inward, at the apex; ventrite VII with two pairs of setae in females and one pair of setae in males; male genitalia short and stout, strongly curved.</p></tp:treatment-sec><tp:treatment-sec sec-type="discussion" id="SECID0EDKAE"><title>Discussion.</title><p>
            <italic><tp:taxon-name><tp:taxon-name-part taxon-name-part-type="genus">Wanoblemus</tp:taxon-name-part></tp:taxon-name></italic> is not clearly related to any trechine genus associated with the <italic><tp:taxon-name><tp:taxon-name-part taxon-name-part-type="genus">Trechoblemus</tp:taxon-name-part></tp:taxon-name></italic> phyletic series described in China. It is probably closest to the Zhejiangese genus <italic><tp:taxon-name><tp:taxon-name-part taxon-name-part-type="genus">Wulongoblemus</tp:taxon-name-part></tp:taxon-name></italic> Uéno, 2006, as both have a similar pronotum and modified protarsomeres 1 and 2 in males. However, <italic><tp:taxon-name><tp:taxon-name-part taxon-name-part-type="genus">Wanoblemus</tp:taxon-name-part></tp:taxon-name></italic> differs from <italic><tp:taxon-name><tp:taxon-name-part taxon-name-part-type="genus">Wulongoblemus</tp:taxon-name-part></tp:taxon-name></italic> in the following characteristics: (1) right mandible bidentate in <italic><tp:taxon-name><tp:taxon-name-part taxon-name-part-type="genus">Wanoblemus</tp:taxon-name-part></tp:taxon-name></italic> but tridentate in <italic><tp:taxon-name><tp:taxon-name-part taxon-name-part-type="genus">Wulongoblemus</tp:taxon-name-part></tp:taxon-name></italic>; (2) elytra not serrate in the shoulders, less convex and narrower in <italic><tp:taxon-name><tp:taxon-name-part taxon-name-part-type="genus">Wanoblemus</tp:taxon-name-part></tp:taxon-name></italic> than in <italic><tp:taxon-name><tp:taxon-name-part taxon-name-part-type="genus">Wulongoblemus</tp:taxon-name-part></tp:taxon-name></italic>; (3) <italic><tp:taxon-name><tp:taxon-name-part taxon-name-part-type="genus">Wanoblemus</tp:taxon-name-part></tp:taxon-name></italic> is smaller than <italic><tp:taxon-name><tp:taxon-name-part taxon-name-part-type="genus">Wulongoblemus</tp:taxon-name-part></tp:taxon-name></italic>; (4) in <italic><tp:taxon-name><tp:taxon-name-part taxon-name-part-type="genus">Wanoblemus</tp:taxon-name-part></tp:taxon-name></italic> the pronotum is covered with fairly long pubescence, hind angles are right, postangular carinae are indistinct, and the lateral margin before hind angles is straight and nearly parallel, whereas in <italic><tp:taxon-name><tp:taxon-name-part taxon-name-part-type="genus">Wulongoblemus</tp:taxon-name-part></tp:taxon-name></italic> the pronotum is glabrous, hind angles are sharp, postangular carinae are distinct, and the lateral margin before hind angles is strongly sinuate, not parallel.</p><p>
            <italic><tp:taxon-name><tp:taxon-name-part taxon-name-part-type="genus">Wanoblemus</tp:taxon-name-part></tp:taxon-name></italic> might also be closely related to the subgenus <italic><tp:taxon-name><tp:taxon-name-part taxon-name-part-type="subgenus">Zhecimmerites</tp:taxon-name-part></tp:taxon-name></italic> (genus <italic><tp:taxon-name><tp:taxon-name-part taxon-name-part-type="genus">Cimmeritodes</tp:taxon-name-part></tp:taxon-name></italic>), although differing from the latter in the following key characteristics: (1) members of <italic><tp:taxon-name><tp:taxon-name-part taxon-name-part-type="genus">Wanoblemus</tp:taxon-name-part></tp:taxon-name></italic> are larger, and their body and appendages are more elongated than that of members of the genus <italic><tp:taxon-name><tp:taxon-name-part taxon-name-part-type="genus">Cimmeritodes</tp:taxon-name-part></tp:taxon-name></italic>; (2) the right mandible is bidentate in <italic><tp:taxon-name><tp:taxon-name-part taxon-name-part-type="genus">Wanoblemus</tp:taxon-name-part></tp:taxon-name></italic> and tridentate in <italic><tp:taxon-name><tp:taxon-name-part taxon-name-part-type="genus">Cimmeritodes</tp:taxon-name-part></tp:taxon-name></italic>; (3) in male <italic><tp:taxon-name><tp:taxon-name-part taxon-name-part-type="genus">Wanoblemus</tp:taxon-name-part></tp:taxon-name></italic> protarsomeres 1 and 2 are modified whereas in male <italic><tp:taxon-name><tp:taxon-name-part taxon-name-part-type="genus">Cimmeritodes</tp:taxon-name-part></tp:taxon-name></italic> only protarsomere 1 is modified; (4) <italic><tp:taxon-name><tp:taxon-name-part taxon-name-part-type="genus">Wanoblemus</tp:taxon-name-part></tp:taxon-name></italic> pronotum is as long as wide, with right hind angles whereas <italic><tp:taxon-name><tp:taxon-name-part taxon-name-part-type="genus">Cimmeritodes</tp:taxon-name-part></tp:taxon-name></italic> pronotum is transverse, with acute hind angles.</p><!--PageBreak--><p>A number of characteristics also differ between <italic><tp:taxon-name><tp:taxon-name-part taxon-name-part-type="genus">Wanoblemus</tp:taxon-name-part></tp:taxon-name></italic> and the Zhejiangese genus <italic><tp:taxon-name><tp:taxon-name-part taxon-name-part-type="genus">Microblemus</tp:taxon-name-part></tp:taxon-name></italic> Uéno, 2007: (1) head quadrate in <italic><tp:taxon-name><tp:taxon-name-part taxon-name-part-type="genus">Wanoblemus</tp:taxon-name-part></tp:taxon-name></italic>, but not quadrate in <italic><tp:taxon-name><tp:taxon-name-part taxon-name-part-type="genus">Microblemus</tp:taxon-name-part></tp:taxon-name></italic>; (2) right mandible bisetose in <italic><tp:taxon-name><tp:taxon-name-part taxon-name-part-type="genus">Wanoblemus</tp:taxon-name-part></tp:taxon-name></italic> and 3-setose in <italic><tp:taxon-name><tp:taxon-name-part taxon-name-part-type="genus">Microblemus</tp:taxon-name-part></tp:taxon-name></italic>; (3) mentum and submentum completely fused in <italic><tp:taxon-name><tp:taxon-name-part taxon-name-part-type="genus">Wanoblemus</tp:taxon-name-part></tp:taxon-name></italic> and only partly fused, with labial suture traceable, in <italic><tp:taxon-name><tp:taxon-name-part taxon-name-part-type="genus">Microblemus</tp:taxon-name-part></tp:taxon-name></italic> ; (4) base of pronotum nearly straight in <italic><tp:taxon-name><tp:taxon-name-part taxon-name-part-type="genus">Wanoblemus</tp:taxon-name-part></tp:taxon-name></italic>, with right hind angles, and distinctly emarginated at the median section, with obtuse hind angles, in <italic><tp:taxon-name><tp:taxon-name-part taxon-name-part-type="genus">Microblemus</tp:taxon-name-part></tp:taxon-name></italic>; (5) elytra shoulders not dentate in <italic><tp:taxon-name><tp:taxon-name-part taxon-name-part-type="genus">Wanoblemus</tp:taxon-name-part></tp:taxon-name></italic> but remarkably dentate in <italic><tp:taxon-name><tp:taxon-name-part taxon-name-part-type="genus">Microblemus</tp:taxon-name-part></tp:taxon-name></italic>.</p><p>
            <italic><tp:taxon-name><tp:taxon-name-part taxon-name-part-type="genus">Wanoblemus</tp:taxon-name-part></tp:taxon-name></italic> is also easily separated from <italic><tp:taxon-name><tp:taxon-name-part taxon-name-part-type="genus">Sidublemus</tp:taxon-name-part></tp:taxon-name></italic> Tian &amp; Yin, 2013, which is found in the southeast of the Hunan Province. In both genera, males protarsi are modified in joints 1 and 2, but: (1) <italic><tp:taxon-name><tp:taxon-name-part taxon-name-part-type="genus">Wanoblemus</tp:taxon-name-part></tp:taxon-name></italic> body is larger and more elongated, with slender appendages than <italic><tp:taxon-name><tp:taxon-name-part taxon-name-part-type="genus">Sidublemus</tp:taxon-name-part></tp:taxon-name></italic> body, which is small but stout, with short appendages; (2) right mandible bidentate in <italic><tp:taxon-name><tp:taxon-name-part taxon-name-part-type="genus">Wanoblemus</tp:taxon-name-part></tp:taxon-name></italic> and tridentate in <italic><tp:taxon-name><tp:taxon-name-part taxon-name-part-type="genus">Sidublemus</tp:taxon-name-part></tp:taxon-name></italic>; (3) simple hind angle in <italic><tp:taxon-name><tp:taxon-name-part taxon-name-part-type="genus">Wanoblemus</tp:taxon-name-part></tp:taxon-name></italic> and dentate in <italic><tp:taxon-name><tp:taxon-name-part taxon-name-part-type="genus">Sidublemus</tp:taxon-name-part></tp:taxon-name></italic>.</p><p>
            <italic><tp:taxon-name><tp:taxon-name-part taxon-name-part-type="genus">Wanoblemus</tp:taxon-name-part></tp:taxon-name></italic> is clearly distinct from the genus <italic><tp:taxon-name><tp:taxon-name-part taxon-name-part-type="genus">Sinocimmerites</tp:taxon-name-part></tp:taxon-name></italic> due to its elongate body, long and thin appendages, completely fused mentum and submentum, simple head tooth, longitudinally furrowed protibia, and stout and short aedeagus.</p><p>The endogean genus <italic><tp:taxon-name><tp:taxon-name-part taxon-name-part-type="genus">Balazucellus</tp:taxon-name-part></tp:taxon-name></italic>, which was recorded from Shennongjia, western Hubei Province, also differs from <italic><tp:taxon-name><tp:taxon-name-part taxon-name-part-type="genus">Wanoblemus</tp:taxon-name-part></tp:taxon-name></italic>. Among other features, <italic><tp:taxon-name><tp:taxon-name-part taxon-name-part-type="genus">Balazucellus</tp:taxon-name-part></tp:taxon-name></italic> body is smaller and stouter than <italic><tp:taxon-name><tp:taxon-name-part taxon-name-part-type="genus">Wanoblemus</tp:taxon-name-part></tp:taxon-name></italic>, the right mandible is tridentate (bidentate in <italic><tp:taxon-name><tp:taxon-name-part taxon-name-part-type="genus">Wanoblemus</tp:taxon-name-part></tp:taxon-name></italic>), and the antennae are moniliform (filiform in <italic><tp:taxon-name><tp:taxon-name-part taxon-name-part-type="genus">Wanoblemus</tp:taxon-name-part></tp:taxon-name></italic>).</p></tp:treatment-sec><tp:treatment-sec sec-type="etymology" id="SECID0EAWAE"><title>Etymology.</title><p>Indicates these beetles occur in Anhui Province; “Wan” is the short name for Anhui Province in Chinese.</p></tp:treatment-sec><tp:treatment-sec sec-type="distribution" id="SECID0EFWAE"><title>Genus distribution range.</title><p>China (Anhui) (Fig. <xref ref-type="fig" rid="F3">3</xref>).</p></tp:treatment-sec><tp:treatment-sec><!--Section generated to contain objects referenced in tp:taxon-treatment.--><fig id="F3" position="float" orientation="portrait"><label>Figure 3.</label><caption><p>Distribution map of cave-dwelling trechines in Anhui Province <bold>A</bold> map of China, arrowhead showing the cave biological study area; circle localities of <tp:taxon-name><tp:taxon-name-part taxon-name-part-type="genus">Cimmeritodes</tp:taxon-name-part> (<tp:taxon-name-part taxon-name-part-type="subgenus">Zhecimmerites</tp:taxon-name-part>) <tp:taxon-name-part taxon-name-part-type="species">parvus</tp:taxon-name-part></tp:taxon-name> Tian &amp; Li, sp. n., square localities of <italic><tp:taxon-name><tp:taxon-name-part taxon-name-part-type="genus">Wanoblemus</tp:taxon-name-part> <tp:taxon-name-part taxon-name-part-type="species">wui</tp:taxon-name-part></tp:taxon-name></italic> Tian &amp; Fang, gen. n., sp. n.</p></caption><graphic xmlns:xlink="http://www.w3.org/1999/xlink" xlink:href="zookeys-625-099-g003.jpg" position="float" orientation="portrait" xlink:type="simple" id="oo_107267.jpg"/></fig></tp:treatment-sec><ref-list><ref id="B7"><mixed-citation xmlns:xlink="http://www.w3.org/1999/xlink" xlink:type="simple">
          <person-group><name name-style="western"><surname>Jeannel</surname><given-names>R</given-names></name></person-group> (<year>1928</year>) <article-title>Monographie des <tp:taxon-name><tp:taxon-name-part taxon-name-part-type="subfamily">Trechinae</tp:taxon-name-part></tp:taxon-name> (Troisième livraison).</article-title> <source>L’Abeille</source> <volume>35</volume>: <fpage>1</fpage>–<lpage>808</lpage>.</mixed-citation></ref><ref id="B1"><mixed-citation xmlns:xlink="http://www.w3.org/1999/xlink" xlink:type="simple">
          <person-group><name name-style="western"><surname>Casale</surname><given-names>A</given-names></name><name name-style="western"><surname>Laneyrie</surname><given-names>R</given-names></name></person-group> (<year>1982</year>) <article-title><tp:taxon-name><tp:taxon-name-part taxon-name-part-type="subfamily">Trechodinae</tp:taxon-name-part></tp:taxon-name> et <tp:taxon-name><tp:taxon-name-part taxon-name-part-type="subfamily">Trechinae</tp:taxon-name-part></tp:taxon-name> du Monde.</article-title> <source>Memoires de Biospeologie</source> <volume>9</volume>: <fpage>1</fpage>–<lpage>226</lpage>.</mixed-citation></ref><ref id="B2"><mixed-citation xmlns:xlink="http://www.w3.org/1999/xlink" xlink:type="simple">
          <person-group><name name-style="western"><surname>Casale</surname><given-names>A</given-names></name><name name-style="western"><surname>Vigna Taglianti</surname><given-names>A</given-names></name><name name-style="western"><surname>Juberthie</surname><given-names>C</given-names></name></person-group> (<year>1998</year>) <article-title>Coleoptea: <tp:taxon-name><tp:taxon-name-part taxon-name-part-type="family">Carabidae</tp:taxon-name-part></tp:taxon-name>.</article-title> In: <person-group><name name-style="western"><surname>Juberthie</surname><given-names>C</given-names></name><name name-style="western"><surname>Decu</surname><given-names>V</given-names></name></person-group> (<role>Eds</role>) <source>Encyclopedia Biospeologica</source> <volume>III</volume>. <publisher-name>Société Internationale Biospéologie, Moulis</publisher-name>, <publisher-loc>Bucharest</publisher-loc>, <fpage>1047</fpage>–<lpage>1081</lpage>.</mixed-citation></ref><ref id="B13"><mixed-citation xmlns:xlink="http://www.w3.org/1999/xlink" xlink:type="simple">
          <person-group><name name-style="western"><surname>Uéno</surname><given-names>SI</given-names></name><name name-style="western"><surname>Pawlowski</surname><given-names>J</given-names></name></person-group> (<year>1981</year>) <article-title>A new microphthalmic trechine beetle of the <italic><tp:taxon-name><tp:taxon-name-part taxon-name-part-type="genus">Trechoblemus</tp:taxon-name-part></tp:taxon-name></italic> Complex from Tian Shan.</article-title> <source>Annotationes Zoologicae Japonenses</source> <volume>54</volume>: <fpage>147</fpage>–<lpage>155</lpage>.</mixed-citation></ref></ref-list></tp:taxon-treatment>
