# Supplementary material for: Occurrence of cavernicolous ground beetles in Anhui Province, eastern China (Coleoptera, Carabidae, Trechinae)
Source: Zookeys. 2016 Oct 19;(625):99–110. doi: 10.3897/zookeys.625.9846 (PMC5096365; doi:10.3897/zookeys.625.9846)
Supplement: XML Treatment for Wanoblemus wui [file zookeys.625.9846-treatment3.xml]

<!DOCTYPE tp:taxon-treatment
  PUBLIC "-//TaxonX//DTD Taxonomic Treatment Publishing DTD v0 20100105//EN" "tax-treatment-NSO.dtd">
<tp:taxon-treatment xmlns:tp="http://www.plazi.org/taxpub"><tp:treatment-meta><kwd-group><label>Taxon classification</label><kwd><named-content content-type="kingdom">Animalia</named-content></kwd><kwd><named-content content-type="order">Coleoptera</named-content></kwd><kwd><named-content content-type="family">Carabidae</named-content></kwd></kwd-group><mixed-citation publication-type="journal"><person-group><name><surname>Fang</surname><given-names>Jie</given-names></name><name><surname>Li</surname><given-names>Wenbo</given-names></name><name><surname>Tian</surname><given-names>Mingyi</given-names></name></person-group><article-title>Occurrence of cavernicolous ground beetles in Anhui Province, eastern China (<tp:taxon-name><tp:taxon-name-part taxon-name-part-type="order">Coleoptera</tp:taxon-name-part></tp:taxon-name>, <tp:taxon-name><tp:taxon-name-part taxon-name-part-type="family">Carabidae</tp:taxon-name-part></tp:taxon-name>, <tp:taxon-name><tp:taxon-name-part taxon-name-part-type="subfamily">Trechinae</tp:taxon-name-part></tp:taxon-name>)</article-title><source>Zookeys</source><day>19</day><month>10</month><year>2016</year><volume>2016</volume><issue>625</issue><fpage>99</fpage><lpage>110</lpage><pub-id pub-id-type="doi">10.3897/zookeys.625.9846</pub-id></mixed-citation></tp:treatment-meta><tp:nomenclature><tp:taxon-name>
            <tp:taxon-name-part taxon-name-part-type="genus">Wanoblemus</tp:taxon-name-part>
            <tp:taxon-name-part taxon-name-part-type="species">wui</tp:taxon-name-part>
            <object-id xmlns:xlink="http://www.w3.org/1999/xlink" content-type="zoobank" xlink:type="simple">http://zoobank.org/5C9EF8D0-0D00-4C8B-880F-AC7685908D80</object-id>
          </tp:taxon-name><tp:taxon-authority>Tian &amp; Fang</tp:taxon-authority><tp:taxon-status xmlns:xlink="http://www.w3.org/1999/xlink" xlink:type="simple">sp. n.</tp:taxon-status></tp:nomenclature><tp:treatment-sec sec-type="material" id="SECID0ETXAE"><title>Material.</title><p>Holotype: male, Baiyun Dong Cave, Huayang Xiang, Xuancheng, <named-content xmlns:xlink="http://www.w3.org/1999/xlink" content-type="dwc:verbatimCoordinates" xlink:type="simple"><named-content content-type="geo-json" specific-use="{&#34;type&#34;:&#34;Point&#34;,&#34;coordinates&#34;:[118.445700,30.373700]}" id="NCID0E3XAE" xlink:type="simple">30.3737N, 118.4457E</named-content></named-content>, 300 m altitude, X-25-2015, leg. Yunhe Wu and Wenbo Li, deposited in <abbrev xmlns:xlink="http://www.w3.org/1999/xlink" content-type="institution" xlink:title="South China Agricultural University" id="ABBRID0EBYAE" xlink:type="simple">SCAU</abbrev>. Paratypes: one male and one female, ibid., deposited in <abbrev xmlns:xlink="http://www.w3.org/1999/xlink" content-type="institution" xlink:title="South China Agricultural University" id="ABBRID0EGYAE" xlink:type="simple">SCAU</abbrev> and <named-content xmlns:xlink="http://www.w3.org/1999/xlink" content-type="dwc:institutional_code" xlink:type="simple">ANU</named-content>, respectively.</p></tp:treatment-sec><tp:treatment-sec sec-type="diagnosis" id="SECID0EWYAE"><title>Diagnosis.</title><p>Medium-sized <italic><tp:taxon-name><tp:taxon-name-part taxon-name-part-type="genus">Trechoblemus</tp:taxon-name-part></tp:taxon-name></italic> beetles, with brownish, sparsely pubescent and elongated body, and rather short and stout appendages.</p></tp:treatment-sec><tp:treatment-sec sec-type="description" id="SECID0EDZAE"><title>Description.</title><p>Length: 3.9–4.0 mm, including mandibles (3.5–3.6 mm, excluding mandibles); width: 1.0–1.1 mm. Habitus as in Fig. <xref ref-type="fig" rid="F4">4</xref>.</p><fig id="F4" position="float" orientation="portrait"><label>Figure 4.</label><caption><p>Habitus of <italic><tp:taxon-name><tp:taxon-name-part taxon-name-part-type="genus">Wanoblemus</tp:taxon-name-part> <tp:taxon-name-part taxon-name-part-type="species">wui</tp:taxon-name-part></tp:taxon-name></italic> Tian &amp; Fang, gen. n., sp. n., male, holotype.</p></caption><graphic xmlns:xlink="http://www.w3.org/1999/xlink" xlink:href="zookeys-625-099-g004.jpg" position="float" orientation="portrait" xlink:type="simple" id="oo_107268.jpg"/></fig><p>Body brownish, palps and tarsi pale; surface sparsely pubescent, setae on pronotum longer on the underside of head, prosternum and propleura glabrous; legs densely pubescent, covered with long setae; micro sculptural engraved meshes nearly isodiametric, although irregular on head and pronotum moderately transverse on elytra, meshes well marked on head, but absent on elytra.</p><!--PageBreak--><p>Head subquadrate, longer than wide, <abbrev xmlns:xlink="http://www.w3.org/1999/xlink" xlink:title="head length including mandibles, measured from the apex of the right mandible to the occipital suture" id="ABBRID0EI1AE" xlink:type="simple">HLm</abbrev>/<abbrev xmlns:xlink="http://www.w3.org/1999/xlink" xlink:title="maximum head width" id="ABBRID0EM1AE" xlink:type="simple">HW</abbrev> = 1.5, <abbrev xmlns:xlink="http://www.w3.org/1999/xlink" xlink:title="head length excluding mandibles, measured from the front of the labrum to the occipital suture" id="ABBRID0EQ1AE" xlink:type="simple">HLl</abbrev>/<abbrev xmlns:xlink="http://www.w3.org/1999/xlink" xlink:title="maximum head width" id="ABBRID0EU1AE" xlink:type="simple">HW</abbrev> = 1.4; front and vertex moderately convex; frontal furrows fairly long and complete, nearly parallel medially; genae slightly expanded laterally; anterior supraorbital pores located in the middle of genae, sub-equidistant to lateral margin of genae and to posterior pore; clypeus 4-setose, labrum transverse, nearly straight in the front margin, 6-setose; mandibles distinctly curved at apex; ligula short, adnated with paraglossae, 6-setose at apex; palps short, penultimate joints much stouter than apical joints; labial palpomere 2 as <!--PageBreak-->long as labial palpomere 3, bisetose on inner margin, with two or three additional setae at the outer margin of the subapex; maxillary palpomeres 3 and 4 subequal in length; suborbital pores located on ventral side of genae; antennomeres subequal in length, except for antennomere 11, which is longer than the others.</p><p>Pronotum slightly transverse, <abbrev xmlns:xlink="http://www.w3.org/1999/xlink" xlink:title="pronotum length along the median line" id="ABBRID0E31AE" xlink:type="simple">PnL</abbrev>/<abbrev xmlns:xlink="http://www.w3.org/1999/xlink" xlink:title="maximum pronotum width" id="ABBRID0EA2AE" xlink:type="simple">PnW</abbrev> = 0.97, shorter than head, <abbrev xmlns:xlink="http://www.w3.org/1999/xlink" xlink:title="pronotum length along the median line" id="ABBRID0EE2AE" xlink:type="simple">PnL</abbrev>/<abbrev xmlns:xlink="http://www.w3.org/1999/xlink" xlink:title="head length including mandibles, measured from the apex of the right mandible to the occipital suture" id="ABBRID0EI2AE" xlink:type="simple">HLm</abbrev> = 0.76, slightly wider than head, <abbrev xmlns:xlink="http://www.w3.org/1999/xlink" xlink:title="maximum pronotum width" id="ABBRID0EM2AE" xlink:type="simple">PnW</abbrev>/<abbrev xmlns:xlink="http://www.w3.org/1999/xlink" xlink:title="maximum head width" id="ABBRID0EQ2AE" xlink:type="simple">HW</abbrev> = 1.19, lateral margin finely beaded, anterior lateromarginal pores located at about 1/5 of the apex; posterior lateromarginal pores just before hind angles; base narrower than front, <abbrev xmlns:xlink="http://www.w3.org/1999/xlink" xlink:title="pronotum width at base" id="ABBRID0EU2AE" xlink:type="simple">PbW</abbrev>/<abbrev xmlns:xlink="http://www.w3.org/1999/xlink" xlink:title="pronotum width at front" id="ABBRID0EY2AE" xlink:type="simple">PfW</abbrev> = 0.87, both nearly straight and unbeaded; frontal impression faint, basal transverse sulcus well-marked; disc strongly convex; scutellum small and short.</p><p>Elytra elongate, distinctly longer than fore body, <abbrev xmlns:xlink="http://www.w3.org/1999/xlink" xlink:title="elytra length, from base of scutellum to elytral apex" id="ABBRID0E52AE" xlink:type="simple">EL</abbrev>/(<abbrev xmlns:xlink="http://www.w3.org/1999/xlink" xlink:title="head length including mandibles, measured from the apex of the right mandible to the occipital suture" id="ABBRID0EC3AE" xlink:type="simple">HLm</abbrev> + <abbrev xmlns:xlink="http://www.w3.org/1999/xlink" xlink:title="pronotum length along the median line" id="ABBRID0EG3AE" xlink:type="simple">PnL</abbrev>) = 1.27, <abbrev xmlns:xlink="http://www.w3.org/1999/xlink" xlink:title="elytra length, from base of scutellum to elytral apex" id="ABBRID0EK3AE" xlink:type="simple">EL</abbrev>/(<abbrev xmlns:xlink="http://www.w3.org/1999/xlink" xlink:title="head length excluding mandibles, measured from the front of the labrum to the occipital suture" id="ABBRID0EO3AE" xlink:type="simple">HLl</abbrev> + <abbrev xmlns:xlink="http://www.w3.org/1999/xlink" xlink:title="pronotum length along the median line" id="ABBRID0ES3AE" xlink:type="simple">PnL</abbrev>) = 1.5, much longer than wide, <abbrev xmlns:xlink="http://www.w3.org/1999/xlink" xlink:title="elytra length, from base of scutellum to elytral apex" id="ABBRID0EW3AE" xlink:type="simple">EL</abbrev>/<abbrev xmlns:xlink="http://www.w3.org/1999/xlink" xlink:title="maximum width of combined elytra" id="ABBRID0E13AE" xlink:type="simple">EW</abbrev> = 1.77; elytra much wider than pronotum, <abbrev xmlns:xlink="http://www.w3.org/1999/xlink" xlink:title="maximum width of combined elytra" id="ABBRID0E53AE" xlink:type="simple">EW</abbrev>/<abbrev xmlns:xlink="http://www.w3.org/1999/xlink" xlink:title="maximum pronotum width" id="ABBRID0EC4AE" xlink:type="simple">PnW</abbrev> = 1.53; base not bordered; disc moderately convex but fairly depressed near the base; basal pores on either side of scutellum, apical stria absent; anterior and posterior dorsal pores located on stria 3, at about 2/7 and 4/7 from the base of the elytra, respectively; pre-apical pores at about 1/8 of the apex of the elytra, closer to the suture than to the elytra margin; pores 1 and 2 of the marginal umbilicate series close to marginal gutter, pore 2 closer to pore 1 than to pore 3; pores 5 and 6 of middle group closely located; pore 10 near apical margin.</p><p>Legs moderately long, densely pubescent; protarsi short, tarsomere 1 shorter than tarsomeres 2 and 3 combined, tarsomeres 3 and 4 as long as wide; tarsomere 1 subequal to, or longer than, tarsomeres 2 to 4 combined in meso- and metatarsi; each abdominal ventrite IV–VI bearing a pair of paramedian setae.</p><!--PageBreak--><p>Male genitalia (Fig. <xref ref-type="fig" rid="F5">5</xref>): Median lobe of the aedeagus well-sclerotized, small but stout, strongly curved ventrally in the middle part, blunt at the apex; base fairly large, sagittal aileron very small and hyaline, inner sac with a large and thick copulatory piece, which is covered with scales, almost 1/3 the length of the aedeagus; in dorsal view, apical lobe short and broad; parameres elongate, right paramere longer than left paramere, each armed with three long setae at apex.</p><fig id="F5" position="float" orientation="portrait"><label>Figure 5.</label><caption><p>Male genitalia of <italic><tp:taxon-name><tp:taxon-name-part taxon-name-part-type="genus">Wanoblemus</tp:taxon-name-part> <tp:taxon-name-part taxon-name-part-type="species">wui</tp:taxon-name-part></tp:taxon-name></italic> Tian &amp; Fang, gen. n., sp. n. <bold>a</bold> median lobe and parameres, lateral view <bold>b</bold> apical lobe, dorsal view.</p></caption><graphic xmlns:xlink="http://www.w3.org/1999/xlink" xlink:href="zookeys-625-099-g005.jpg" position="float" orientation="portrait" xlink:type="simple" id="oo_107269.jpg"/></fig></tp:treatment-sec><tp:treatment-sec sec-type="etymology" id="SECID0ER5AE"><title>Etymology.</title><p>In honor of Yunhe Wu (College of Life Science, <named-content xmlns:xlink="http://www.w3.org/1999/xlink" xlink:type="simple" content-type="institution" xlink:href="http://grbio.org/institution/anhui-university" id="NCID0EX5AE">Anhui University</named-content>, Hefei), an active collector of cave insects.</p></tp:treatment-sec><tp:treatment-sec sec-type="distribution" id="SECID0EB6AE"><title>Distribution.</title><p>China (Anhui Province). Collected from a single limestone cave in Xuancheng Shi (Fig. <xref ref-type="fig" rid="F3">3</xref>). Baiyun Dong cave is approximately 1,000 m long and has a total area of about 20,000 m<sup>2</sup>. This show cave contains many impressive stalactites. Beetle specimens were sampled from the ground surface, in a dark zone covered with abundant litter and bat guano.</p></tp:treatment-sec><tp:treatment-sec><!--Section generated to contain objects referenced in tp:taxon-treatment.--><fig id="F3" position="float" orientation="portrait"><label>Figure 3.</label><caption><p>Distribution map of cave-dwelling trechines in Anhui Province <bold>A</bold> map of China, arrowhead showing the cave biological study area; circle localities of <tp:taxon-name><tp:taxon-name-part taxon-name-part-type="genus">Cimmeritodes</tp:taxon-name-part> (<tp:taxon-name-part taxon-name-part-type="subgenus">Zhecimmerites</tp:taxon-name-part>) <tp:taxon-name-part taxon-name-part-type="species">parvus</tp:taxon-name-part></tp:taxon-name> Tian &amp; Li, sp. n., square localities of <italic><tp:taxon-name><tp:taxon-name-part taxon-name-part-type="genus">Wanoblemus</tp:taxon-name-part> <tp:taxon-name-part taxon-name-part-type="species">wui</tp:taxon-name-part></tp:taxon-name></italic> Tian &amp; Fang, gen. n., sp. n.</p></caption><graphic xmlns:xlink="http://www.w3.org/1999/xlink" xlink:href="zookeys-625-099-g003.jpg" position="float" orientation="portrait" xlink:type="simple" id="oo_107267.jpg"/></fig></tp:treatment-sec></tp:taxon-treatment>
